# Supplementary material for: Therapeutic Use of Parerythrobacter sp. M20A3S10, a Marine Bacterium, Targeting Influenza Viruses and Flaviviruses
Source: Animals (Basel). 2025 Jul 18;15(14):2125. doi: 10.3390/ani15142125 (PMC12291660; doi:10.3390/ani15142125)
Supplement: Supplementary file 1 [file animals-15-02125-s001.zip]

Archive with 1 entries (1 files):
- animals-3725937-supplementary.pdf
